# Supplementary material for: The Effect of Deoxyfluorination on Intermolecular Interactions in the Crystal Structures of 1,6-Anhydro-2,3-epimino-hexopyranoses
Source: Molecules. 2022 Jan 3;27(1):278. doi: 10.3390/molecules27010278 (PMC8746508; doi:10.3390/molecules27010278)
Supplement: Supplementary file 1 [file molecules-27-00278-s001.zip]

Archive with 1 entries (1 files):
- molecules-1526201-supplementary.pdf
